# Supplementary material for: Improved pore structure characterization and classification of strong diagenesis sandstones by data-mining analytics in Tazhong area, Tarim Basin
Source: PLoS One. 2024 Aug 27;19(8):e0309092. doi: 10.1371/journal.pone.0309092 (PMC11349092; doi:10.1371/journal.pone.0309092)
Supplement: S1 Table — This supplementary file contains the dataset consisting of all 314 samples, encompassing a diverse range of attributes parameter, relevant for classification of the pore types. (XLSX) [file pone.0309092.s001.xlsx]

## Sheet: Sheet1
Original Data Serial Number	Mercury Injection Classification	SampleName	Mercury Intrusion Pore Structure Type	Quasi-Stratigraphic Group	Well Depth	Stratigraphic Position	Lithology	Porosity, %	Permeability, 10-3μm3	Median Pressure, MPa	Displacement Pressure, MPa	Relative Sorting Coefficient	Microscopic Mean Coefficient	Maximum Pore Throat Radius, μm	Median Pore Throat Radius, μm	Average Pore Throat Radius, μm	Mercury injection volume, %
262	Ⅲ	TZ122	High Displacement, Low Sorting, Low Mercury Intrusion	PS3	3976.33	S	Fine Sandstone	9.98466	2.85194	20.9755	1.481	0.801131	0.174238	4.87959	0.365056	2.05264	11.5917
244	Ⅰ	TZ11	Low Displacement, High Sorting, High Mercury Intrusion	PS4	3983.42	S	Gray-brown Oily Fine Sandstone	12.9328	8.13281	68.1438	0.304	1.01346	0.281947	7.93016	4.67621	0.595426	5.65781
246	Ⅲ	TZ122	Low Displacement, High Sorting, High Mercury Intrusion	PS5	4004.69	S	Gray-brown Oily Fine Sandstone	12.0324	83.1429	78.0764	0.317	1.43021	0.169339	5.37088	1.18927	3.48109	4.90504
299	Ⅳ	TZ111	Low DisplacementLow Sorting, Medium Mercury Intrusion	PS4	4021.15	S	Brown-gray Oil-Soaked Fine Sandstone	1.26205	96.0029	9.64878	0.122	0.360549	0.281648	7.21076	1.03635	1.89965	1.51286
286	Ⅰ	TZ12	Low Displacement, Low Sorting, Low Mercury Intrusion	PS3	4107.4	S	Gray-brown Oily Medium Sandstone	11.8538	21.5369	33.24	1.144	1.31402	0.18569	11.4084	4.48097	2.03336	12.019
271	Ⅳ	TZ12	High Displacement, Low Sorting, Medium Mercury Intrusion	PS2	4129.47	S	Oil-soaked Gray Siltstone	4.18818	5.34896	15.1409	3.62	1.09679	0.375947	12.0777	1.08492	0.420569	7.83623
258	Ⅰ	TZ12-2	Medium Displacement, Low Sorting, High Mercury Intrusion	PS5	4161.19	S	Gray Gravelly Oily Medium Sandstone	7.85433	19.3938	70.6513	2.548	1.26507	0.301848	5.80094	1.58504	1.90279	7.98038
256	Ⅰ	TZ11	Medium Displacement, Medium Sorting, Medium Mercury Intrusion	PS4	4176.71	S	Gray Oily Siltstone	15.5399	47.5901	75.9892	0.138	0.707554	0.145686	4.30123	0.659235	2.21226	6.461
255	Ⅲ	TZ122	High Displacement, Medium Sorting, Medium Mercury Intrusion	PS2	4185.91	S	Fluorescent Gray Fine Sandstone	2.00796	72.4333	66.9864	0.107	1.40725	0.39041	12.816	2.86936	0.631092	8.46111
273	Ⅰ	TZ12-2	High Displacement, Low Sorting, High Mercury Intrusion	PS5	4225.86	S	Light Green-gray Fine Sandstone	7.77344	58.2619	33.0874	1.19	0.929842	0.236324	1.4093	2.34058	0.255797	7.48628
243	Ⅱ	TZ117	High Displacement, Low Sorting, Medium Mercury Intrusion	PS3	4251.16	S	Oily Gray Fine Sandstone	8.68803	13.4899	64.7988	0.909	0.804938	0.378079	20.4628	1.86908	1.42894	8.09468
253	Ⅱ	TZ111	Low Displacement, Low Sorting, High Mercury Intrusion	PS2	4261.57	S	Oily Fine Sandstone	9.11514	53.4717	13.4707	7.762	1.47089	0.255447	7.10256	1.18931	1.04143	7.60832
282	Ⅲ	TZ122	Low Displacement, High Sorting, High Mercury Intrusion	PS5	4264.33	S	Greenish-gray Muddy Siltstone	9.13584	40.4576	33.5098	1.148	0.990653	0.0420917	11.1238	2.65476	2.30984	9.25044
288	Ⅲ	TZ122	Medium Displacement, Medium Sorting, Low Mercury Intrusion	PS2	4272.39	S	Gray-brown Oil Soaked Fine Sandstone	8.79933	51.7192	11.3275	1.38	0.849322	0.0888287	2.21702	0.467626	0.155554	8.0099
292	Ⅳ	TZ122	Medium Displacement, Low Sorting, Medium Mercury Intrusion	PS5	4286.07	S	Light Gray Fine Sandstone	2.61761	3.71425	74.2233	0.406	0.720625	0.250711	20.8733	6.31236	3.5325	9.72319
104	Ⅱ	TZ12	Medium Displacement, High Sorting, High Mercury Intrusion	PS4	4300.34	S	Fine Sandstone	8.16	0.31	81.92	1.031	1.649	0.8632	0.713	0.4658	0.27	9.2619
103	Ⅲ	TZ12	Medium Displacement, High Sorting, High Mercury Intrusion	PS4	4300.37	S	Fine Sandstone	10.96	0.56	81.92	0.638	1.839	0.4734	1.15	0.5862	0.382	9.4919
99	Ⅱ	TZ12	Low Displacement, Medium Sorting, High Mercury Intrusion	PS4	4305.33	S	Fine Sandstone	12.25	2.11	81.92	0.281	1.73	0.4702	2.619	0.8153	0.917	8.9716
102	Ⅲ	TZ12	Low Displacement, Medium Sorting, High Mercury Intrusion	PS4	4308.58	S	Gray-brown Oily Fine Sandstone	11.64	14.19	81.92	0.122	1.6	1.0802	6.022	0.8862	1.942	9.28903
267	Ⅲ	TZ111	Low Displacement, Low Sorting, Low Mercury Intrusion	PS2	4309.28	S	Green-gray Muddy Siltstone	7.50876	42.1978	95.8433	10.548	1.51394	0.234733	4.15805	1.61131	0.205618	10.6961
281	Ⅲ	TZ12-2	Medium Displacement, Low Sorting, High Mercury Intrusion	PS3	4312.09	S	Light Gray Fine Sandstone	14.6835	11.2743	7.27461	2.997	1.18543	0.244213	11.9364	5.2915	1.3848	4.79243
214	Ⅲ	TZ122	High Displacement, Low Sorting, Medium Mercury Intrusion	PS5	4322.02	S	Oil Soaked Gray Fine Sandstone	8	2.3	21.04	5.787	0.8501	0.1962	0.1296	0.0356	0.044	8.4721
215	Ⅱ	TZ122	Low Displacement, Low Sorting, High Mercury Intrusion	PS5	4322.58	S	Fine Sandstone	9.7	2.26	3.58	0.193	1.27	0.1343	3.89	0.2094	0.6657	8.2993
302	Ⅱ	TZ112	Medium Displacement, Medium Sorting, Low Mercury Intrusion	PS3	4323.15	S	Brown-gray Oily Fine Sandstone	9.72471	59.0067	29.723	0.095	1.90506	0.152117	3.26191	1.25188	2.39513	4.70381
216	Ⅲ	TZ122	High Displacement, Low Sorting, Medium Mercury Intrusion	PS5	4323.24	S	Oil Soaked Gray Fine Sandstone	11.5	0.669	18.6	2.821	1.059	0.1599	0.2658	0.0403	0.0703	9.0449
217	Ⅰ	TZ122	Low Displacement, Low Sorting, High Mercury Intrusion	PS5	4323.82	S	Oily Gray Fine Sandstone	17.6	19.2	1.771	0.087	1.281	0.1069	8.574	0.4234	1.027	6.9474
305	Ⅲ	TZ122	High Displacement, Low Sorting, High Mercury Intrusion	PS3	4324.07	S	Light Gray Fluorescent Siltstone	11.0063	14.8019	75.7893	9.179	1.10515	0.210258	10.2174	2.24791	2.2836	12.5197
218	Ⅰ	TZ122	Low Displacement, High Sorting, High Mercury Intrusion	PS5	4324.19	S	Oil Soaked Gray Fine Sandstone	19.2	70.2	0.8298	0.074	1.068	0.1581	10.18	0.9037	1.824	9.7154
219	Ⅱ	TZ122	Low Displacement, Low Sorting, High Mercury Intrusion	PS5	4324.96	S	Oil Soaked Gray Fine Sandstone	18	5.67	2.405	0.205	1.205	0.1435	3.665	0.3118	0.5944	7.2532
220	Ⅱ	TZ122	Low Displacement, Low Sorting, High Mercury Intrusion	PS5	4325.57	S	Oily Spotted Gray Fine Sandstone	14.3	3.63	2.747	0.185	1.244	0.1381	4.062	0.2729	0.7025	8.811
221	Ⅲ	TZ122	High Displacement, Low Sorting, Low Mercury Intrusion	PS5	4326.42	S	Oily Gray Siltstone	6.3	0.085	0	4.734	1.397	0.1154	0.1584	1.76504	0.0497	8.8237
222	Ⅲ	TZ122	Medium Displacement, Medium Sorting, Medium Mercury Intrusion	PS5	4327.53	S	Oil Soaked Gray Fine Sandstone	8.1	1.44	1.969	0.274	1.059	0.1784	2.736	0.3807	0.6406	7.5123
223	Ⅰ	TZ122	Low Displacement, High Sorting, High Mercury Intrusion	PS5	4327.88	S	Oil Soaked Gray Fine Sandstone	17.8	43.8	0.8549	0.081	1.069	0.147	9.256	0.8772	1.587	9.4685
224	Ⅲ	TZ122	Medium Displacement, Low Sorting, Medium Mercury Intrusion	PS5	4328.73	S	Oily Spotted Gray Fine Sandstone	8.3	0.174	11.09	1.687	0.9732	0.1798	0.4446	0.0675	0.1098	9.1034
225	Ⅰ	TZ122	Low Displacement, Low Sorting, High Mercury Intrusion	PS5	4329.78	S	Oily Spotted Gray Fine Sandstone	11.2	1.13	2.9	0.257	1.187	0.1634	2.916	0.2586	0.558	8.5044
226	Ⅰ	TZ122	Low Displacement, High Sorting, High Mercury Intrusion	PS5	4331.53	S	Oil Soaked Gray Fine Sandstone	17.4	69.7	0.6065	0.075	1.011	0.1702	10.04	1.236	1.899	5.7186
111	Ⅳ	TZ12-2	High Displacement, Low Sorting, High Mercury Intrusion	PS4	4332.1	S	Gray-brown Oily Fine Sandstone	9.5	0.228	5.41	1.481	0.8112	0.2451	0.5065	0.1386	0.1569	9.6265
227	Ⅰ	TZ122	Low Displacement, High Sorting, High Mercury Intrusion	PS5	4332.5	S	Oil Soaked Gray Fine Sandstone	16.6	33.2	0.4788	0.075	0.951	0.1827	10	1.566	2.057	6.9676
228	Ⅲ	TZ122	Medium Displacement, Low Sorting, Medium Mercury Intrusion	PS5	4333.26	S	Oil Soaked Gray Fine Sandstone	15.6	5.91	7.163	0.549	1.176	0.1629	1.365	0.1046	0.321	9.5452
112	Ⅲ	TZ12-2	Low Displacement, Medium Sorting, High Mercury Intrusion	PS4	4333.6	S	Fine Sandstone	13	2.21	1.498	0.348	0.8723	0.2217	2.157	0.5004	0.5371	9.5172
229	Ⅱ	TZ122	Low Displacement, Low Sorting, High Mercury Intrusion	PS5	4333.98	S	Oil Soaked Gray Fine Sandstone	9.8	49	1.403	0.067	1.314	0.117	11.2	0.5342	1.561	7.4757
230	Ⅲ	TZ122	High Displacement, Low Sorting, Medium Mercury Intrusion	PS5	4335.39	S	Oily Gray Siltstone	10.8	0.349	17.79	3.393	0.9716	0.1885	0.221	0.0421	0.0637	9.8131
231	Ⅲ	TZ122	High Displacement, Medium Sorting, High Mercury Intrusion	PS5	4336.43	S	Gray Siltstone	12.5	0.22	5.875	1.774	0.768	0.2574	0.4228	0.1276	0.1401	9.4876
115	Ⅱ	TZ122	Low Displacement, Low Sorting, High Mercury Intrusion	PS4	4338.07	S	Fine Sandstone	14.6	7.4	2.614	0.214	1.225	0.1456	3.497	0.2868	0.5734	7.5806
116	Ⅲ	TZ122	Low Displacement, Medium Sorting, High Mercury Intrusion	PS4	4338.4	S	Gray Gravelly Oily Medium Sandstone	10.6	36.1	0.715	0.057	1.25	0.1288	13.1	1.048	2.002	8.6632
117	Ⅰ	TZ122	Low Displacement, High Sorting, High Mercury Intrusion	PS4	4339.41	S	Oil Soaked Gray Fine Sandstone	17	66	0.2803	0.072	0.9171	0.1929	10.41	2.675	2.262	6.7788
118	Ⅰ	TZ122	Low Displacement, High Sorting, High Mercury Intrusion	PS4	4340.62	S	Oily Spotted Gray Fine Sandstone	14.4	27.5	0.347	0.101	0.7517	0.2064	7.408	2.161	1.758	5.5779
119	Ⅲ	TZ122	High Displacement, Low Sorting, Low Mercury Intrusion	PS4	4341.26	S	Gray Muddy Siltstone	2	0.039	0	8.367	2.942	0.0409	0.0896	0.412	0.0316	4.3719
113	Ⅱ	TZ12-2	Low Displacement, Low Sorting, High Mercury Intrusion	PS4	4341.5	S	Oily Gray Fine Sandstone	12.4	3.29	1.597	0.192	1.03	0.161	3.904	0.4694	0.8155	8.9442
120	Ⅱ	TZ122	Medium Displacement, Low Sorting, High Mercury Intrusion	PS4	4342.32	S	Oily Gray Fine Sandstone	11.1	0.857	6.76	1.266	0.9598	0.1965	0.5925	0.1109	0.1519	8.4719
121	Ⅱ	TZ122	Low Displacement, Low Sorting, High Mercury Intrusion	PS4	4343.32	S	Oily Gray Fine Sandstone	10.4	0.837	4.503	0.283	1.313	0.1365	2.649	0.1665	0.4658	7.5145
114	Ⅱ	TZ12-2	Medium Displacement, Medium Sorting, High Mercury Intrusion	PS4	4343.35	S	Fine Sandstone	9.6	0.41	4.322	1.29	0.8004	0.2429	0.5815	0.1735	0.1918	9.8291
122	Ⅱ	TZ122	Medium Displacement, Low Sorting, High Mercury Intrusion	PS4	4344.53	S	Oily Spotted Gray Fine Sandstone	15.6	4.08	2.305	0.214	1.155	0.1614	3.512	0.3253	0.6542	8.7632
123	Ⅳ	TZ122	High Displacement, Medium Sorting, Medium Mercury Intrusion	PS4	4345.1	S	Oily Spotted Gray Fine Sandstone	13.2	0.456	6.637	1.52	0.8894	0.2279	0.4934	0.113	0.1537	8.0524
124	Ⅰ	TZ122	Low Displacement, High Sorting, High Mercury Intrusion	PS4	4346.03	S	Oily Spotted Gray Fine Sandstone	16.6	37.7	0.3417	0.076	0.9229	0.1909	9.847	2.194	2.048	8.0916
125	Ⅲ	TZ122	High Displacement, Low Sorting, Low Mercury Intrusion	PS4	4347.82	S	Oily Gray Fine Sandstone	7.5	0.795	27.8	3.991	1.076	0.1632	0.1879	0.0269	0.0598	9.9308
126	Ⅱ	TZ122	Low Displacement, Low Sorting, High Mercury Intrusion	PS4	4349.21	S	Gray Siltstone	10.3	6.79	2.105	0.082	1.324	0.1044	9.116	0.3562	1.2	4.5121
65	Ⅲ	TZ12-2	Medium Displacement, Medium Sorting, Medium Mercury Intrusion	PS3	4350.18	S	Brown-gray Oily Fine Sandstone	6.5	0.531	3.006	0.643	0.8823	0.2203	1.166	0.2494	0.3511	9.1475
127	Ⅱ	TZ122	Low Displacement, Medium Sorting, Medium Mercury Intrusion	PS4	4350.6	S	Oily Spotted Gray Fine Sandstone	12	3.35	3.157	0.19	1.157	0.1624	3.939	0.2375	0.8709	6.4669
128	Ⅱ	TZ122	Low Displacement, Medium Sorting, Medium Mercury Intrusion	PS4	4350.84	S	Oily Spotted Gray Fine Sandstone	14	4.52	2.644	0.197	1.134	0.1621	3.816	0.2836	0.8021	7.5207
283	Ⅲ	TZ111	Low DisplacementLow Sorting, Medium Mercury Intrusion	PS4	4351.13	S	Oil Soaked Gray Fine Sandstone	4.08562	18.3556	28.6908	0.137	1.70118	0.0444631	4.08496	3.77534	2.23441	9.62282
129	Ⅱ	TZ122	Low Displacement, Low Sorting, High Mercury Intrusion	PS4	4351.88	S	Oily Gray Fine Sandstone	14.8	4.77	3.54	0.208	1.282	0.132	3.609	0.2118	0.5921	6.862
130	Ⅲ	TZ122	High Displacement, Low Sorting, Low Mercury Intrusion	PS4	4352.73	S	Gray Fine Sandstone	6.6	0.166	0	3.62	1.722	0.0921	0.2071	0.5903	0.0606	6.8247
131	Ⅳ	TZ122	High Displacement, Medium Sorting, Medium Mercury Intrusion	PS4	4353.44	S	Oily Spotted Gray Fine Sandstone	12.5	0.278	6.004	1.203	0.9469	0.2213	0.6236	0.1249	0.2017	9.6148
132	Ⅱ	TZ122	Low Displacement, Low Sorting, High Mercury Intrusion	PS4	4354.33	S	Oily Gray Fine Sandstone	11.2	4.22	1.327	0.138	1.108	0.1449	5.444	0.565	1.059	6.4137
133	Ⅰ	TZ122	Low Displacement, High Sorting, High Mercury Intrusion	PS4	4355.18	S	Oily Gray Fine Sandstone	15.1	32.7	0.3598	0.074	0.933	0.1922	10.14	2.084	2.13	7.8291
134	Ⅲ	TZ122	High Displacement, Low Sorting, Medium Mercury Intrusion	PS4	4356.12	S	Fluorescent Gray Fine Sandstone	11.1	0.678	6.699	1.131	0.9792	0.214	0.6631	0.1119	0.1987	8.5707
63	Ⅰ	TZ122	Low Displacement, Low Sorting, High Mercury Intrusion	PS3	4357.08	S	Gray Gravelly Oily Medium Sandstone	12.6	4.59	5.246	0.173	1.469	0.1054	4.329	0.1429	0.6106	7.2733
64	Ⅳ	TZ122	High Displacement, Low Sorting, Medium Mercury Intrusion	PS3	4357.79	S	Gray Siltstone	11.6	0.179	10.14	1.805	0.926	0.1967	0.4155	0.0739	0.1145	9.5914
270	Ⅳ	TZ111	Medium Displacement, High Sorting, High Mercury Intrusion	PS5	4360.2	S	Gray Muddy Fine Sandstone	10.6305	71.8966	30.5787	0.314	0.628488	0.241517	17.8776	2.53623	1.80099	5.41979
309	Ⅲ	TZ12	Low Displacement, High Sorting, High Mercury Intrusion	PS2	4361.6	S	Oily Gray Siltstone	8.77368	63.5534	105.097	1.22	1.50659	0.400088	20.3944	9.04636	4.39351	8.34903
294	Ⅳ	TZ122	High Displacement, Low Sorting, High Mercury Intrusion	PS5	4363.19	S	Gray-brown Oily Silty Fine Sandstone	6.66704	17.643	59.6883	0.086	1.14091	0.105435	12.1303	3.25566	1.94001	5.96374
250	Ⅳ	TZ122	Low Displacement, Medium Sorting, High Mercury Intrusion	PS4	4373.65	S	Gray-brown Oily Medium Sandstone	11.1339	2.81238	61.3418	4.412	0.713591	0.299687	3.45537	0.00408242	1.43443	7.91591
185	Ⅲ	TZ12	Medium Displacement, Low Sorting, Medium Mercury Intrusion	PS5	4375.44	S	Fine Sandstone	5.1	0.1	81.92	0.16	1.401	1.3175	0.175	1.3107	0.062	10.0332
186	Ⅰ	TZ12	Low Displacement, Low Sorting, High Mercury Intrusion	PS5	4376.09	S	Oil Soaked Gray Fine Sandstone	10.75	7.65	81.92	0.218	2.129	1.0875	3.369	1.0573	0.989	10.6332
187	Ⅱ	TZ12	Low DisplacementLow Sorting, Medium Mercury Intrusion	PS5	4376.75	S	Oil Soaked Gray Fine Sandstone	7.49	21	81.92	0.464	1.749	1.1175	1.584	1.0273	0.436	9.9132
188	Ⅱ	TZ12	Low Displacement, Medium Sorting, Medium Mercury Intrusion	PS5	4377.38	S	Gray Siltstone	12.56	12.85	81.92	0.124	1.249	1.6308	5.94	0.7973	1.888	9.9369
189	Ⅱ	TZ12	Low DisplacementLow Sorting, Medium Mercury Intrusion	PS5	4377.98	S	Oily Gray Siltstone	8.13	2.55	81.92	0	2.078	1.2808	12.1256	0.7173	0.931	10.3632
190	Ⅰ	TZ12	Low Displacement, Low Sorting, High Mercury Intrusion	PS5	4378.64	S	Fine Sandstone	12.78	3.94	81.92	0.257	1.998	1.32957	2.865	0.9873	0.791	10.4332
191	Ⅲ	TZ12	Medium Displacement, Low Sorting, High Mercury Intrusion	PS5	4379.58	S	Fine Sandstone	8.74	0.26	81.92	1.247	1.228	1.38957	0.599	0.4773	0.186	10.1957
192	Ⅱ	TZ12	Low Displacement, Low Sorting, High Mercury Intrusion	PS5	4380.58	S	Gray-brown Oily Fine Sandstone	8.46	1.08	81.92	0.657	2.027	0.526118	1.12	1.0307	0.302	10.7057
193	Ⅱ	TZ12	Low DisplacementLow Sorting, Medium Mercury Intrusion	PS5	4381.92	S	Gray-brown Oily Fine Sandstone	12.24	10.88	81.92	0	2.027	0.596118	7.47363	0.6673	0.778	9.8543
194	Ⅱ	TZ12	Low Displacement, Low Sorting, High Mercury Intrusion	PS5	4382.3	S	Oily Gray Fine Sandstone	13.19	2.18	81.92	0.472	1.737	1.45612	1.559	1.0107	0.508	10.6543
195	Ⅱ	TZ12	Low Displacement, Low Sorting, High Mercury Intrusion	PS5	4383.29	S	Fine Sandstone	8.36	9.36	81.92	0.27	1.867	1.40851	2.726	0.613	0.813	10.5832
266	Ⅳ	TZ122	Low DisplacementLow Sorting, Medium Mercury Intrusion	PS3	4385.15	S	Gray-brown Oily Fine Sandstone	7.60076	56.7365	75.9026	1.504	1.74416	0.269288	15.0275	4.06678	3.89689	9.89512
196	Ⅰ	TZ12	Low Displacement, Low Sorting, High Mercury Intrusion	PS5	4385.44	S	Fine Sandstone	10.29	0.84	81.92	0.406	1.228	0.736118	1.808	1.4534	0.538	10.4032
197	Ⅰ	TZ12	Low Displacement, High Sorting, High Mercury Intrusion	PS5	4386.7	S	Gray Siltstone	11.67	53.37	81.92	0.073	1.697	0.808513	10.131	0.7942	4.179	10.0362
198	Ⅰ	TZ12	Low Displacement, High Sorting, High Mercury Intrusion	PS5	4387.17	S	Oil Soaked Gray Fine Sandstone	15.55	96.38	81.92	0.068	2.097	1.09851	10.753	1.1034	4.533	10.1262
199	Ⅱ	TZ12	Low Displacement, Low Sorting, High Mercury Intrusion	PS5	4388.17	S	Gray-brown Oily Fine Sandstone	11.33	7.34	81.92	0.123	1.717	1.04851	5.971	1.1334	1.596	10.3562
200	Ⅰ	TZ12	Low Displacement, Low Sorting, High Mercury Intrusion	PS5	4389.43	S	Gray Gravelly Oily Medium Sandstone	10.08	0.71	81.92	0.304	1.205	0.6875	2.415	0.6034	0.761	10.2869
201	Ⅱ	TZ12	Low Displacement, Low Sorting, High Mercury Intrusion	PS5	4390.07	S	Fine Sandstone	0.27	0.41	81.92	0.461	1.347	1.3075	1.595	1.1242	0.529	9.9369
94	Ⅰ	TZ12	Low Displacement, High Sorting, High Mercury Intrusion	PS5	4391.37	S	Oily Spotted Gray Fine Sandstone	12.35	2.14	81.92	0.304	1.846	0.8375	2.419	0.9246	1.077	10.1569
95	Ⅱ	TZ12	Low Displacement, Medium Sorting, High Mercury Intrusion	PS5	4392.08	S	Oil Soaked Gray Fine Sandstone	8.61	3.15	81.92	0.303	1.993	1.34851	2.429	0.882	0.343	10.1069
96	Ⅱ	TZ12	Low Displacement, Low Sorting, High Mercury Intrusion	PS4	4392.83	S	Oily Fine Sandstone	11.03	1.1	81.92	0.31	2.013	1.2175	2.373	0.532	0.721	10.0069
304	Ⅰ	TZ117	Medium Displacement, Low Sorting, High Mercury Intrusion	PS4	4393.45	S	Gray-brown Bituminous Fine Sandstone	1.84271	61.5158	18.9981	1.031	0.608319	0.255195	21.0843	1.34849	2.65789	9.61575
97	Ⅲ	TZ12	Medium Displacement, Medium Sorting, High Mercury Intrusion	PS4	4393.96	S	Fine Sandstone	8.87	0.35	81.92	0.079	1.215	0.768513	0.751	1.2753	0.272	10.6069
98	Ⅲ	TZ12	Medium Displacement, Medium Sorting, High Mercury Intrusion	PS4	4394.61	S	Oil Soaked Gray Fine Sandstone	10.02	0.39	81.92	0.607	2.095	1.17851	1.211	0.732	0.434	9.9768
100	Ⅱ	TZ12	Medium Displacement, Medium Sorting, High Mercury Intrusion	PS4	4396.43	S	Oil Soaked Gray Fine Sandstone	8.6	0.18	81.92	1.278	1.396	1.16851	0.575	0.4862	0.25	10.1668
269	Ⅲ	TZ111	Medium Displacement, Medium Sorting, Medium Mercury Intrusion	PS5	4396.46	S	Gray-brown Oil Soaked Medium Sandstone	15.7321	7.7864	40.8202	0.208	1.05406	0.152174	6.07171	4.11558	2.26461	7.20773
101	Ⅱ	TZ12	Low Displacement, Low Sorting, High Mercury Intrusion	PS4	4397.5	S	Oily Gray Siltstone	9.67	1	81.92	0.318	2.156	1.1908	2.315	0.7762	0.735	10.4768
59	Ⅱ	TZ12	Low Displacement, Medium Sorting, Medium Mercury Intrusion	PS3	4400.51	S	Fine Sandstone	12.41	10.57	81.92	0.137	2.262	0.5208	5.373	1.2946	1.781	10.0943
60	Ⅱ	TZ12	Low Displacement, Medium Sorting, High Mercury Intrusion	PS3	4400.86	S	Oily Gray Fine Sandstone	14.21	48.04	81.92	0.063	2.142	0.5608	11.633	1.793	3.437	9.7732
105	Ⅲ	TZ12	Low Displacement, Medium Sorting, High Mercury Intrusion	PS4	4401.14	S	Fine Sandstone	8.62	0.47	81.92	0.314	1.756	1.2175	2.337	1.4458	0.812	9.8032
106	Ⅲ	TZ12	Medium Displacement, High Sorting, High Mercury Intrusion	PS4	4402.14	S	Fine Sandstone	8.87	0.23	81.92	1.108	1.686	0.7608	0.614	0.9153	0.253	9.6143
202	Ⅳ	TZ117	High Displacement, Low Sorting, Low Mercury Intrusion	PS5	4402.81	S	Fine Sandstone	4.6	0	0	13.694	3.146	0.0396	0.0547	0.8642	0.0234	6.616
203	Ⅲ	TZ117	Medium Displacement, Low Sorting, Medium Mercury Intrusion	PS5	4403.24	S	Oil Soaked Gray Fine Sandstone	9.2	0.247	6.932	1.41	0.9479	0.1975	0.5321	0.1081	0.1732	9.1091
107	Ⅱ	TZ12	Medium Displacement, Low Sorting, Medium Mercury Intrusion	PS4	4403.75	S	Gray Siltstone	5.22	0.12	81.92	2.323	2.106	0.938513	0.316	1.0253	0.085	9.6032
204	Ⅱ	TZ117	Low Displacement, Low Sorting, High Mercury Intrusion	PS5	4403.89	S	Fine Sandstone	13.2	2.72	1.419	0.298	0.9896	0.1976	2.514	0.5285	0.6814	7.8275
205	Ⅲ	TZ117	Medium Displacement, Low Sorting, Medium Mercury Intrusion	PS5	4405.3	S	Fine Sandstone	3.1	0.105	10.08	1.549	1.363	0.2784	0.4842	0.0744	0.2344	8.8288
108	Ⅱ	TZ12	Low Displacement, Low Sorting, High Mercury Intrusion	PS4	4405.54	S	Oil Soaked Gray Fine Sandstone	25.38	9.54	81.92	9.179	1.233	1.18851	9.1	0.6353	9.132	9.8632
206	Ⅳ	TZ117	Medium Displacement, Low Sorting, Medium Mercury Intrusion	PS5	4406.33	S	Gray-brown Oily Fine Sandstone	4.9	0.076	0	8.76	1.798	0.0891	0.0856	1.1572	0.0341	7.2748
207	Ⅲ	TZ117	High Displacement, Low Sorting, Low Mercury Intrusion	PS5	4406.61	S	Oily Fine Sandstone	6.9	0.166	14.21	1.504	1.091	0.1695	0.4987	0.0527	0.165	9.191
109	Ⅲ	TZ12	Medium Displacement, High Sorting, High Mercury Intrusion	PS4	4406.82	S	Fine Sandstone	11.51	0.38	81.92	1.241	1.303	1.0808	0.582	1.085	0.276	9.7032
314	Ⅲ	TZ12	High Displacement, Low Sorting, Low Mercury Intrusion	PS2	4407.23	S	Fluorescent Gray Fine Sandstone	2.42855	37.7429	80.9255	3.62	1.02934	0.120925	22.9621	1.74282	1.45958	9.84647
110	Ⅱ	TZ12	Low Displacement, Low Sorting, High Mercury Intrusion	PS4	4407.93	S	Oily Spotted Gray Fine Sandstone	11.42	3.38	81.92	0.188	1.893	0.769565	3.918	0.445	1.035	9.7069
58	Ⅱ	TZ12	Medium Displacement, Medium Sorting, High Mercury Intrusion	PS3	4408.05	S	Gray-brown Oily Fine Sandstone	7.77	0.37	81.92	0.564	2.105	0.409565	1.304	1.7453	0.494	9.5762
208	Ⅱ	TZ117	Low DisplacementLow Sorting, Medium Mercury Intrusion	PS5	4409.25	S	Oily Spotted Gray Fine Sandstone	6.1	3.25	2.29	0.059	1.486	0.092	12.76	0.3273	1.937	5.1629
209	Ⅱ	TZ117	Low DisplacementLow Sorting, Medium Mercury Intrusion	PS5	4409.62	S	Fine Sandstone	11.5	3.2	1.772	0.257	1.036	0.1754	2.916	0.423	0.6966	7.7791
61	Ⅲ	TZ12	Medium Displacement, Medium Sorting, High Mercury Intrusion	PS3	4410.26	S	Fine Sandstone	12.55	2.33	81.92	0.317	1.896	0.8308	2.319	1.1962	0.044	9.7769
172	Ⅲ	TZ11	High Displacement, Low Sorting, Medium Mercury Intrusion	PS5	4410.43	S	Fine Sandstone	0.64	5.41	0.47	34.909	2.3	0.829565	13.3326	0.176	1.5457	9.8569
210	Ⅲ	TZ117	Medium Displacement, Low Sorting, Medium Mercury Intrusion	PS5	4410.49	S	Fine Sandstone	7.3	0.46	6.905	0.984	1.37	0.2875	0.762	0.1086	0.3355	8.0772
62	Ⅱ	TZ12	Medium Displacement, High Sorting, High Mercury Intrusion	PS3	4411.26	S	Fine Sandstone	7	0.43	81.92	1.154	2.153	1.23957	0.637	1.6162	0.25	10.2262
211	Ⅱ	TZ117	Low DisplacementLow Sorting, Medium Mercury Intrusion	PS5	4411.35	S	Oily Gray Siltstone	10.1	6.07	0.7961	0.107	0.9032	0.1652	7	0.942	1.727	5.9461
173	Ⅳ	TZ11	High Displacement, Low Sorting, Medium Mercury Intrusion	PS5	4411.4	S	Fine Sandstone	0.48	3.99	0.12	37.25	1.479	0.449565	14.7812	0.086	0.9506	10.2155
212	Ⅱ	TZ117	Low Displacement, Low Sorting, High Mercury Intrusion	PS5	4412.02	S	Fine Sandstone	13.2	11.8	0.6673	0.098	0.863	0.1648	7.688	1.123	1.62	6.3132
213	Ⅲ	TZ117	High Displacement, Medium Sorting, Low Mercury Intrusion	PS5	4412.67	S	Oily Spotted Gray Fine Sandstone	4.9	0.04	0	1.82	1.222	0.1531	0.412	1.67923	0.1493	6.8736
56	Ⅱ	TZ12	Medium Displacement, Low Sorting, Medium Mercury Intrusion	PS3	4413.21	S	Fine Sandstone	6.76	0.38	81.92	1.154	1.695	0.923884	0.637	1.6953	0.186	9.9219
57	Ⅲ	TZ12	Medium Displacement, Low Sorting, Medium Mercury Intrusion	PS3	4413.8	S	Oily Spotted Gray Fine Sandstone	4.82	0.14	81.92	2.168	2.495	1.1396	0.33	1.5046	0.088	10.1274
81	Ⅰ	TZ117	Low Displacement, High Sorting, High Mercury Intrusion	PS4	4414.36	S	Fine Sandstone	12.8	303	0.0575	0.01	0.6279	0.1241	75	13.02	11.17	9.5369
274	Ⅱ	TZ11	Low Displacement, High Sorting, High Mercury Intrusion	PS3	4414.64	S	Oily Fine Sandstone	2.76739	42.6726	45.0693	4.107	1.31698	0.406118	11.9358	3.0143	1.14142	7.50053
82	Ⅰ	TZ117	Low Displacement, High Sorting, High Mercury Intrusion	PS4	4415	S	Oily Spotted Gray Fine Sandstone	15	257	0.069	0.01	0.7081	0.1142	75	10.85	10.22	21.5244
83	Ⅰ	TZ117	Low Displacement, High Sorting, High Mercury Intrusion	PS4	4415.73	S	Gray-brown Oily Fine Sandstone	13.18	127	0.0838	0.035	0.6831	0.2307	21.3	8.941	6.544	4.2633
300	Ⅰ	TZ117	High Displacement, Low Sorting, Low Mercury Intrusion	PS4	4416.93	S	Oily Fine Sandstone	6.1719	98.2637	0.380036	3.49	1.57026	0.358513	4.6363	0.270896	3.71678	10.3489
84	Ⅱ	TZ117	Medium Displacement, High Sorting, High Mercury Intrusion	PS4	4417.33	S	Fine Sandstone	12	1.63	1.693	0.626	0.7704	0.269	1.197	0.4428	0.4485	6.1121
174	Ⅱ	TZ11	Medium Displacement, Low Sorting, High Mercury Intrusion	PS5	4418.03	S	Oil Soaked Gray Fine Sandstone	1.34	11.31	2.17	3.1	1.464	0.8003	12.3666	0.596	1.5457	9.8732
85	Ⅰ	TZ117	Low Displacement, Medium Sorting, High Mercury Intrusion	PS4	4418.27	S	Oily Gray Fine Sandstone	11.2	15.9	0.3021	0.057	1.049	0.1772	13.23	2.482	2.92	6.9861
175	Ⅱ	TZ11	Medium Displacement, Low Sorting, High Mercury Intrusion	PS5	4418.56	S	Fine Sandstone	1.69	13.98	3.76	2.636	1.778	1.2928	5.64976	0.84	1.6457	9.8928
176	Ⅰ	TZ11	Low Displacement, High Sorting, High Mercury Intrusion	PS5	4418.79	S	Oil Soaked Gray Fine Sandstone	1.65	14.2	171.72	0.12	1.948	1.2228	8.91222	8.91	1.1806	9.4943
86	Ⅰ	TZ117	Medium Displacement, High Sorting, High Mercury Intrusion	PS4	4419.24	S	Fine Sandstone	14.5	10.5	0.3692	0.109	0.7304	0.206	6.857	2.031	1.815	7.2599
177	Ⅰ	TZ11	Low Displacement, Low Sorting, High Mercury Intrusion	PS5	4419.46	S	Fine Sandstone	1.46	12.24	127.94	0.777	1.588	0.5628	5.66723	9.967	0.9306	9.7228
178	Ⅳ	TZ11	High Displacement, Low Sorting, Medium Mercury Intrusion	PS5	4420.11	S	Fine Sandstone	0.26	2.14	0.05	46.532	1.452	0.4708	5.06224	0.047	1.2906	9.7006
87	Ⅰ	TZ117	Low DisplacementHigh Sorting, Medium Mercury Intrusion	PS4	4420.19	S	Fine Sandstone	11.2	14.4	0.4632	0.103	0.7873	0.1849	7.271	1.619	1.854	6.2007
179	Ⅱ	TZ11	Low Displacement, Low Sorting, High Mercury Intrusion	PS5	4420.75	S	Oily Spotted Gray Fine Sandstone	1	8.47	0.98	1.791	2.185	0.5708	13.3643	1.003	1.1806	9.5736
88	Ⅰ	TZ117	Low Displacement, High Sorting, High Mercury Intrusion	PS4	4421.07	S	Gray Gravelly Oily Medium Sandstone	13.08	302	0.0657	0.01	0.7051	0.1151	75	11.4	10.14	9.5068
180	Ⅲ	TZ11	High Displacement, Medium Sorting, Medium Mercury Intrusion	PS5	4421.09	S	Oily Fine Sandstone	1.2	9.71	0.31	11.177	1.645	1.0403	6.31872	0.129	1.6806	9.3432
89	Ⅲ	TZ117	High Displacement, Low Sorting, Low Mercury Intrusion	PS4	4421.81	S	Gray-brown Oily Fine Sandstone	5	0.113	28.18	1.434	1.184	0.1514	0.5229	0.0266	0.1618	9.9258
245	Ⅲ	TZ11	Low Displacement, Low Sorting, Low Mercury Intrusion	PS4	4422.41	S	Gray Gravelly Oily Medium Sandstone	8.10613	136.555	6.74355	5.59	1.45533	0.263884	1.08314	1.00123	5.22865	8.1563
181	Ⅲ	TZ11	High Displacement, Medium Sorting, Medium Mercury Intrusion	PS4	4423.02	S	Fine Sandstone	0.72	6.01	0.33	13.116	1.625	0.5403	6.50451	0.22	1.0006	9.2636
182	Ⅱ	TZ11	Medium Displacement, Low Sorting, High Mercury Intrusion	PS4	4423.54	S	Gray Gravelly Oily Medium Sandstone	1.03	8.61	3.46	3.702	1.837	0.6808	13.087	0.799	0.8444	9.3532
90	Ⅳ	TZ117	High Displacement, Low Sorting, Low Mercury Intrusion	PS4	4423.85	S	Gray Siltstone	6.08	0.074	28.45	3.095	1.213	0.1485	0.2423	1.4958	0.0811	9.2519
183	Ⅲ	TZ11	Medium Displacement, Low Sorting, High Mercury Intrusion	PS4	4424.48	S	Oily Spotted Gray Fine Sandstone	0.72	5.82	0.31	8.084	2.136	0.3308	6.67225	0.407	1.5344	9.8332
91	Ⅱ	TZ117	Medium Displacement, Medium Sorting, High Mercury Intrusion	PS4	4424.68	S	Gray-brown Oil-bearing Fine Sandstone	11.1	0.651	2.583	0.955	0.8163	0.2496	0.785	0.2903	0.285	8.8443
92	Ⅱ	TZ117	Low Displacement, Low Sorting, High Mercury Intrusion	PS4	4425.21	S	Gray-brown Oil Soaked Fine Sandstone	11.7	12.9	0.747	0.112	0.9332	0.1613	6.675	1.003	1.236	7.5362
184	Ⅲ	TZ11	Medium Displacement, Low Sorting, High Mercury Intrusion	PS4	4425.44	S	Fine Sandstone	0.87	6.75	0.31	10.548	1.261	1.288	6.95588	0.204	1.558	9.1932
93	Ⅲ	TZ117	High Displacement, Low Sorting, Low Mercury Intrusion	PS4	4426.01	S	Gray Oily Muddy Siltstone	7	0.23	87.11	2.791	1.205	0.148	0.2687	0.9046	0.0929	9.5901
75	Ⅱ	TZ11	High Displacement, Medium Sorting, High Mercury Intrusion	PS4	4426.46	S	Fine Sandstone	1.03	8.12	0.66	7.755	1.763	1.2967	7.8802	0.277	1.0958	9.7632
76	Ⅲ	TZ11	High Displacement, Medium Sorting, High Mercury Intrusion	PS4	4427.02	S	Fine Sandstone	1.21	9.45	0.53	5.699	1.803	0.6067	9.87067	0.248	1.4671	9.0632
49	Ⅲ	TZ117	High Displacement, Low Sorting, Low Mercury Intrusion	PS3	4427.6	S	Gray Muddy Siltstone	4.7	0.142	3.54	2.121	1.247	1.512	0.3535	0.992	0.1366	9.3069
77	Ⅱ	TZ11	Low Displacement, Low Sorting, High Mercury Intrusion	PS4	4427.82	S	Fine Sandstone	1.74	14.49	2.99	1.148	1.71	0.5967	11.1712	2.284	1.5234	8.7936
50	Ⅲ	TZ117	Medium Displacement, Medium Sorting, High Mercury Intrusion	PS3	4428.16	S	Gray Oily Fine Sandstone	6.7	0.38	6.114	0.843	1.042	0.1899	0.8892	0.1226	0.267	9.7743
78	Ⅱ	TZ11	Low Displacement, Low Sorting, High Mercury Intrusion	PS4	4428.29	S	Fine Sandstone	1.79	15.11	17.52	1.151	1.822	0.6167	9.49052	1.837	1.5334	9.3062
51	Ⅱ	TZ117	Low Displacement, Medium Sorting, High Mercury Intrusion	PS3	4428.66	S	Gray Oily Fine Sandstone	12.57	10.6	0.7628	0.143	0.952	0.1754	5.262	0.9831	1.272	7.8388
52	Ⅱ	TZ117	Medium Displacement, High Sorting, High Mercury Intrusion	PS3	4429.36	S	Gray Oily Fine Sandstone	11.8	0.668	2.555	0.921	0.7825	0.2707	0.8142	0.2934	0.311	7.5827
53	Ⅲ	TZ117	High Displacement, Medium Sorting, Medium Mercury Intrusion	PS3	4429.82	S	Gray Oily Fine Sandstone	7.7	0.1	6.763	1.38	0.9613	0.1919	0.5436	0.1108	0.1843	9.8018
54	Ⅱ	TZ117	Low Displacement, Medium Sorting, High Mercury Intrusion	PS3	4430.26	S	Gray-brown Oily Fine Sandstone	13.9	8.85	1.122	0.134	1.043	0.1595	5.597	0.6683	1.24	6.1427
79	Ⅰ	TZ11	Low Displacement, High Sorting, High Mercury Intrusion	PS4	4430.32	S	Gray Siltstone	1.48	11.68	74.06	0.136	1.512	0.875	13.8652	7.872	1.4371	9.4668
261	Ⅱ	TZ12	Low Displacement, Medium Sorting, High Mercury Intrusion	PS2	4430.69	S	Gray-brown Oily Silty Fine Sandstone	11.9666	28.411	85.4823	0.207	0.913663	0.289565	4.18541	0.55908	2.51178	8.34047
55	Ⅰ	TZ117	Low Displacement, High Sorting, High Mercury Intrusion	PS3	4430.78	S	Gray-brown Oil Soaked Fine Sandstone	15.97	247	0.0952	0.041	0.8482	0.2203	18.51	7.876	5.252	3.87
80	Ⅱ	TZ11	Medium Displacement, Medium Sorting, High Mercury Intrusion	PS4	4431.38	S	Oil Soaked Gray Fine Sandstone	0.85	6.73	0.34	7.113	1.1157	0.348	8.31702	0.361	0.8434	9.6268
38	Ⅲ	TZ117	High Displacement, Low Sorting, Medium Mercury Intrusion	PS3	4431.99	S	Gray Oily Siltstone	10.9	0.207	6.825	1.603	0.8435	0.2091	0.4679	0.1098	0.1557	8.5046
72	Ⅰ	TZ11	Low Displacement, High Sorting, High Mercury Intrusion	PS4	4432.36	S	Oil Soaked Gray Fine Sandstone	2.06	17.46	116.82	0.181	1.752	1.0781	12.4665	7.123	0.8771	9.5355
39	Ⅲ	TZ117	High Displacement, Low Sorting, Low Mercury Intrusion	PS3	4432.57	S	Gray Siltstone	7.2	0.111	5.44	3.227	1.196	0.1632	0.2324	1.6158	0.0944	9.405
73	Ⅰ	TZ11	Low Displacement, High Sorting, High Mercury Intrusion	PS4	4433.2	S	Oily Gray Siltstone	1.74	14.29	187.74	0.126	1.88	1.3008	11.1193	8.528	0.7258	9.3055
40	Ⅲ	TZ117	High Displacement, Low Sorting, Medium Mercury Intrusion	PS3	4433.68	S	Gray Siltstone	7.6	0.098	11.71	1.646	0.984	0.1745	0.4555	0.064	0.1504	9.2174
74	Ⅱ	TZ11	Low Displacement, Medium Sorting, High Mercury Intrusion	PS4	4433.89	S	Gray-brown Oily Fine Sandstone	1.32	11.1	7.64	2.401	1.636	1.0434	12.7878	0.903	0.6058	9.2132
41	Ⅳ	TZ117	High Displacement, Low Sorting, Low Mercury Intrusion	PS3	4434	S	Gray Muddy Fine Sandstone	4.2	0.14	2.47	2.85	1.551	0.1127	0.2631	2.2658	0.0813	6.9729
42	Ⅱ	TZ117	Medium Displacement, Low Sorting, Medium Mercury Intrusion	PS3	4434.56	S	Gray Oily Fine Sandstone	3.5	0.16	3.501	0.466	1.059	0.1754	1.61	0.2141	0.5038	7.6913
43	Ⅱ	TZ117	Medium Displacement, High Sorting, High Mercury Intrusion	PS3	4435	S	Gray Oily Fine Sandstone	11.1	0.673	2.498	0.688	0.845	0.2443	1.89	0.3002	0.3437	7.3712
44	Ⅲ	TZ117	Medium Displacement, Low Sorting, Medium Mercury Intrusion	PS3	4435.48	S	Gray Oily Fine Sandstone	7.9	0.533	7.737	0.478	1.223	0.1486	1.57	0.0969	0.4388	8.6362
45	Ⅰ	TZ117	Low Displacement, Low Sorting, High Mercury Intrusion	PS3	4435.96	S	Gray-brown Oil Soaked Medium Sandstone	12.2	4.87	1.038	0.18	0.9494	0.19	4.165	0.7219	0.9666	6.1419
46	Ⅱ	TZ117	Medium Displacement, Low Sorting, Medium Mercury Intrusion	PS3	4436.55	S	Gray-brown Oil Soaked Medium Sandstone	9.27	1.23	4.876	0.733	0.9955	0.1977	1.023	0.1537	0.3136	7.3135
66	Ⅱ	TZ11	High Displacement, Medium Sorting, High Mercury Intrusion	PS3	4436.82	S	Oily Spotted Gray Fine Sandstone	1.05	9.05	2.37	3.645	2.0655	0.3434	16.8044	0.481	0.945	9.2832
263	Ⅱ	TZ122	Low Displacement, Medium Sorting, High Mercury Intrusion	PS2	4436.97	S	Oily Gray Siltstone	6.64414	60.8375	87.3128	0.564	0.586387	0.180982	0.681135	1.71135	2.37267	6.12432
47	Ⅰ	TZ117	Low Displacement, High Sorting, High Mercury Intrusion	PS3	4437.12	S	Gray-brown Oily Medium Sandstone	13.8	34.3	0.2763	0.086	0.7792	0.1982	8.767	2.713	2.237	8.6768
48	Ⅲ	TZ117	High Displacement, Low Sorting, Medium Mercury Intrusion	PS3	4437.44	S	Green-gray Mudstone	7.4	0.361	12.53	2.548	0.9495	0.2009	0.2943	0.0598	0.1039	8.6836
67	Ⅱ	TZ11	Medium Displacement, Medium Sorting, High Mercury Intrusion	PS3	4437.74	S	Oil Soaked Gray Fine Sandstone	1.14	9.67	1.17	2.427	1.466	0.3698	13.3083	0.743	1.031	9.3228
32	Ⅱ	TZ117	Medium Displacement, Low Sorting, Medium Mercury Intrusion	PS3	4438.05	S	Gray-brown Oily Fine Sandstone	11.8	1.79	2.699	0.382	1.052	0.1889	1.965	0.2778	0.5266	8.8106
33	Ⅰ	TZ117	Low Displacement, High Sorting, High Mercury Intrusion	PS3	4438.51	S	Gray-brown Oily Fine Sandstone	12.36	42.4	0.1974	0.078	0.6628	0.2228	9.602	3.797	2.652	9.3404
68	Ⅱ	TZ11	Medium Displacement, Medium Sorting, High Mercury Intrusion	PS3	4438.7	S	Oily Fine Sandstone	1.23	10.24	1.59	2.368	2.27408	0.6798	15.4819	0.803	1.3534	9.0528
34	Ⅰ	TZ117	Low Displacement, High Sorting, High Mercury Intrusion	PS3	4438.93	S	Gray-brown Oily Fine Sandstone	15.67	168	0.0818	0.035	0.7159	0.2342	21.29	9.165	6.271	6.1428
69	Ⅲ	TZ11	High Displacement, Medium Sorting, High Mercury Intrusion	PS3	4439.56	S	Fine Sandstone	0.76	6.26	0.19	14.965	1.52321	1.00382	6.96406	0.123	0.9171	8.6932
35	Ⅲ	TZ117	High Displacement, Medium Sorting, Medium Mercury Intrusion	PS3	4439.59	S	Gray-brown Oily Fine Sandstone	3.5	0.074	9.397	1.873	0.8593	0.2067	0.4004	0.0798	0.1184	9.8844
36	Ⅲ	TZ117	High Displacement, Medium Sorting, Medium Mercury Intrusion	PS3	4439.87	S	Gray Siltstone	6.6	0.058	10.88	3.579	0.8444	0.2208	0.2095	0.0688	0.0811	7.4175
257	Ⅰ	TZ11	High Displacement, Medium Sorting, High Mercury Intrusion	PS4	4440.12	S	Greenish-gray Muddy Siltstone	12.4479	91.7871	29.4478	1.267	1.6293	0.320261	0.204464	3.4562	0.486129	9.71589
37	Ⅳ	TZ117	High Displacement, Low Sorting, Low Mercury Intrusion	PS3	4440.31	S	Gray Oily Fine Sandstone	1.3	0.02	1.75	12.711	2.364	0.0607	0.059	1.5446	0.0226	7.8141
70	Ⅱ	TZ11	Medium Displacement, Medium Sorting, High Mercury Intrusion	PS3	4440.73	S	Oil Soaked Gray Fine Sandstone	1.2	10.1	3.26	2.524	1.497	0.3481	13.2405	0.878	1.5971	8.9914
29	Ⅰ	TZ117	Low Displacement, High Sorting, High Mercury Intrusion	PS3	4441.23	S	Gray-brown Oily Fine Sandstone	14.11	93.7	0.1623	0.058	0.891	0.218	13.02	4.62	3.575	5.0618
71	Ⅱ	TZ11	Low Displacement, Low Sorting, High Mercury Intrusion	PS3	4441.66	S	Fine Sandstone	1.47	12.2	21.94	1.267	1.555	0.8681	10.023	2.392	0.6771	9.2332
30	Ⅰ	TZ117	Low Displacement, High Sorting, High Mercury Intrusion	PS3	4441.84	S	Gray-brown Oily Fine Sandstone	15.24	65	0.2002	0.055	0.8998	0.1717	13.62	3.745	3.17	8.1989
31	Ⅰ	TZ117	Medium Displacement, High Sorting, High Mercury Intrusion	PS3	4442.44	S	Gray-brown Oily Fine Sandstone	15.9	13.2	0.4475	0.17	0.8098	0.2334	4.411	1.675	1.307	9.4295
15	Ⅳ	TZ11	High Displacement, Low Sorting, Low Mercury Intrusion	PS3	4442.78	S	Gray-brown Oily Fine Sandstone	0.48	3.93	0.62	5.41	1.705	1.095	10.8479	0.021	0.5811	8.7332
23	Ⅱ	TZ117	Medium Displacement, Medium Sorting, Medium Mercury Intrusion	PS3	4443.5	S	Gray-brown Oily Fine Sandstone	6	1.38	2.798	0.357	1.06	0.1927	2.1	0.2679	0.7065	8.9531
16	Ⅱ	TZ11	Medium Displacement, High Sorting, High Mercury Intrusion	PS3	4443.52	S	Gray-brown Oily Fine Sandstone	0.99	8.35	2.5	1.159	1.593	0.577	10.2758	1.132	0.9811	8.7732
24	Ⅳ	TZ117	High Displacement, Low Sorting, High Mercury Intrusion	PS3	4443.77	S	Gray-brown Oily Fine Sandstone	3.9	0.079	0.56	4.557	1.316	0.1309	0.1645	1.133	0.0604	9.6464
25	Ⅰ	TZ117	Low Displacement, Medium Sorting, High Mercury Intrusion	PS3	4443.95	S	Gray-brown Oily Fine Sandstone	14.5	27.5	0.5165	0.083	0.9092	0.1594	9.069	1.452	1.871	5.5479
26	Ⅱ	TZ117	Medium Displacement, Low Sorting, Medium Mercury Intrusion	PS3	4444.42	S	Gray-brown Oily Fine Sandstone	10.4	0.802	5.035	0.768	0.9646	0.1918	0.9764	0.1489	0.3006	9.1854
27	Ⅳ	TZ117	High Displacement, Low Sorting, Low Mercury Intrusion	PS3	4444.93	S	Gray-brown Oily Fine Sandstone	5.7	0.037	1.55	6.729	1.371	0.1157	0.1114	1.098	0.0364	8.5855
28	Ⅱ	TZ117	Low Displacement, Low Sorting, High Mercury Intrusion	PS3	4445.59	S	Gray-brown Oily Fine Sandstone	13.3	6.27	1.059	0.175	0.9957	0.1794	4.282	0.7079	0.9277	7.1494
11	Ⅱ	TZ11	Medium Displacement, High Sorting, High Mercury Intrusion	PS3	4446.37	S	Gray-brown Oily Fine Sandstone	1.74	14.37	2.54	1.941	1.653	0.9847	10.5913	0.824	0.5737	8.3928
248	Ⅳ	TZ11	High Displacement, Low Sorting, Medium Mercury Intrusion	PS2	4446.44	S	Gray Bituminous Fine Sandstone	10.6116	41.2378	28.6068	2.368	1.17321	0.257432	2.89091	4.6063	3.1996	7.41035
17	Ⅳ	TZ117	High Displacement, Low Sorting, Low Mercury Intrusion	PS2	4447.19	S	Gray Oily Fine Sandstone	1.5	0.011	1.44	15.1	2.541	0.0556	0.0496	1.3419	0.0203	7.849
12	Ⅰ	TZ11	Low Displacement, High Sorting, High Mercury Intrusion	PS3	4447.4	S	Gray-brown Oily Fine Sandstone	1.65	14.35	126.7	0.147	1.463	0.5139	13.1672	6.902	1.3636	8.4528
18	Ⅱ	TZ117	Low Displacement, Medium Sorting, High Mercury Intrusion	PS2	4447.56	S	Gray-brown Oily Fine Sandstone	9.6	3.31	0.8024	0.169	0.9067	0.1978	4.445	0.9345	1.148	7.0303
19	Ⅱ	TZ117	Medium Displacement, Low Sorting, Medium Mercury Intrusion	PS2	4448.05	S	Gray-brown Oily Fine Sandstone	11.6	2.46	1.457	0.207	0.966	0.1926	3.63	0.5145	0.9053	8.0533
13	Ⅰ	TZ11	Low Displacement, Low Sorting, High Mercury Intrusion	PS3	4448.41	S	Gray-brown Oily Fine Sandstone	1.38	11.77	55.97	0.745	1.933	1.2871	15.8081	6.345	0.5637	8.23159
20	Ⅰ	TZ117	Low Displacement, High Sorting, High Mercury Intrusion	PS2	4448.75	S	Gray-brown Oily Fine Sandstone	16.27	565	0.0742	0.031	0.7485	0.215	24.25	10.1	6.851	8.8239
21	Ⅰ	TZ117	Low Displacement, High Sorting, High Mercury Intrusion	PS2	4449.06	S	Gray-brown Oily Fine Sandstone	8.45	176	0.1521	0.039	0.9139	0.17	19.12	4.93	4.028	9.5612
22	Ⅰ	TZ117	Low Displacement, High Sorting, High Mercury Intrusion	PS2	4449.32	S	Gray-brown Oily Fine Sandstone	10.6	45.2	0.2511	0.11	0.6028	0.2426	6.82	2.986	2.105	4.4175
14	Ⅰ	TZ11	Low Displacement, High Sorting, High Mercury Intrusion	PS3	4449.43	S	Gray-brown Oily Fine Sandstone	1.59	12.86	96.26	0.256	1.753	0.7178	16.6073	6.449	1.2611	8.4532
297	Ⅳ	TZ12-2	Low Displacement, Medium Sorting, Medium Mercury Intrusion	PS4	4451.79	S	Light Gray Fine Sandstone	15.3306	85.0835	0.708065	0.955	0.58819	0.18998	8.65925	2.94851	0.132305	7.78533
1	Ⅰ	TZ117	Low Displacement, High Sorting, High Mercury Intrusion	PS2	4452.16	S	Gray-brown Oily Fine Sandstone	10.1	22.3	0.1999	0.088	0.6612	0.2181	8.565	3.75	2.291	9.2899
5	Ⅲ	TZ11	Low Displacement, Low Sorting, Low Mercury Intrusion	PS3	4453.07	S	Gray-brown Oily Fine Sandstone	0.38	3.07	0.21	18.912	2.043	0.644	6.82172	1.1831	1.0088	8.2932
2	Ⅰ	TZ117	Low Displacement, High Sorting, High Mercury Intrusion	PS2	4453.31	S	Gray-brown Oily Fine Sandstone	14	109	0.143	0.046	0.9083	0.207	16.47	5.242	3.832	7.2214
6	Ⅱ	TZ11	Low Displacement, Low Sorting, High Mercury Intrusion	PS3	4454.31	S	Gray-brown Oily Fine Sandstone	1.19	9.97	3.46	2.194	1.355	1.174	10.0636	0.866	0.6788	8.6514
7	Ⅳ	TZ11	High Displacement, Low Sorting, High Mercury Intrusion	PS3	4455.36	S	Gray-brown Oily Fine Sandstone	0.5	4.05	0.07	26.632	1.503	0.7545	8.31082	0.055	0.8388	8.5956
8	Ⅱ	TZ11	Medium Displacement, Low Sorting, High Mercury Intrusion	PS3	4456.43	S	Gray-brown Oily Fine Sandstone	0.94	7.46	0.3	4.107	1.463	0.874	13.6908	0.47	1.1888	8.6356
9	Ⅰ	TZ11	Low Displacement, High Sorting, High Mercury Intrusion	PS3	4457.48	S	Gray-brown Oily Fine Sandstone	1.67	14.21	53.31	0.534	1.565	0.5315	12.5562	4.118	1.2437	8.3456
10	Ⅱ	TZ11	Low Displacement, High Sorting, High Mercury Intrusion	PS3	4458.51	S	Gray-brown Oily Fine Sandstone	1.64	13.19	11.47	0.586	1.443	0.4406	12.6678	2.171	1.2636	8.9428
251	Ⅲ	TZ112	High Displacement, Low Sorting, Low Mercury Intrusion	PS2	4459.54	S	Oil-spotted Brown-gray Siltstone	5.83472	20.8854	53.4529	0.663	0.751459	0.223816	12.5487	4.14802	2.6949	8.00223
3	Ⅱ	TZ11	Medium Displacement, High Sorting, High Mercury Intrusion	PS2	4460.45	S	Gray-brown Oily Fine Sandstone	1.41	11.13	0.48	4.412	1.333	0.9615	9.8989	0.389	1.1838	8.9141
278	Ⅳ	TZ12	Medium Displacement, Medium Sorting, Medium Mercury Intrusion	PS4	4460.87	S	Gray-brown Bituminous Fine Sandstone	9.65655	167.306	43.1569	3.579	1.33818	0.105526	17.3902	0.832132	2.2523	6.20455
254	Ⅲ	TZ122	Low Displacement, Medium Sorting, Medium Mercury Intrusion	PS2	4461.15	S	Brown-gray Oil-Soaked Fine Sandstone	10.2935	56.4974	18.9035	1.941	0.924568	0.124844	1.93161	0.14199	3.40284	8.02159
289	Ⅲ	TZ112	High Displacement, Medium Sorting, High Mercury Intrusion	PS4	4462.07	S	Gray-brown Oily Fine Sandstone	1.53291	18.2111	45.5266	0.055	1.70116	0.288801	2.71629	1.06244	0.535328	8.4731
4	Ⅲ	TZ11	High Displacement, Low Sorting, Medium Mercury Intrusion	PS2	4462.45	S	Gray-brown Oily Fine Sandstone	0.49	4.21	0.22	27.45	1.705	1.1971	14.6408	0.128	1.0938	9.31546
285	Ⅲ	TZ122	Low Displacement, High Sorting, High Mercury Intrusion	PS5	4467.46	S	Gray Muddy Fine Sandstone	8.0676	70.0004	10.9324	26.632	1.17408	0.30206	10.9713	4.83814	1.31568	8.66574
159	Ⅱ	TZ111	Medium Displacement, Medium Sorting, High Mercury Intrusion	PS5	4469.28	S	Gray Oily Fine Sandstone	16.3	1.73	2.68	0.633	0.8645	0.2398	1.184	0.2797	0.3978	7.5945
160	Ⅱ	TZ111	Medium Displacement, Medium Sorting, High Mercury Intrusion	PS5	4469.58	S	Gray Oily Fine Sandstone	14.2	1.56	2.38	0.561	0.8712	0.2417	1.337	0.315	0.4005	7.7407
161	Ⅲ	TZ111	Medium Displacement, Low Sorting, Medium Mercury Intrusion	PS5	4470.07	S	Light Gray Fine Sandstone	14.8	0.996	31.67	0.901	1.359	0.1476	0.8321	0.0236	0.257	8.1414
162	Ⅱ	TZ111	Medium Displacement, Medium Sorting, High Mercury Intrusion	PS5	4470.55	S	Light Gray Fine Sandstone	13.4	0.915	3.167	1.006	0.8365	0.2694	0.7454	0.2367	0.2752	9.3096
163	Ⅲ	TZ111	Medium Displacement, Medium Sorting, Medium Mercury Intrusion	PS5	4471.03	S	Light Green-gray Fine Sandstone	8.6	1.21	7.221	1.144	1.033	0.2058	0.6555	0.1038	0.2206	8.941
164	Ⅳ	TZ111	High Displacement, Low Sorting, Medium Mercury Intrusion	PS5	4472.15	S	Gray-brown Oily Spotted Silty Fine Sandstone	7.7	0.036	21.69	5.59	0.9146	0.1845	0.1341	0.0345	0.0469	7.7635
165	Ⅳ	TZ111	High Displacement, Low Sorting, Medium Mercury Intrusion	PS5	4472.78	S	Gray-brown Oily Silty Fine Sandstone	4.6	0.027	26.14	5.269	0.9694	0.1878	0.1423	0.0286	0.0526	7.6888
166	Ⅳ	TZ111	High Displacement, Low Sorting, Low Mercury Intrusion	PS5	4473.43	S	Brown-gray Oily Fine Sandstone	2.4	0.027	0	7.762	1.435	0.1176	0.0966	1.1173	0.0351	7.8058
167	Ⅰ	TZ111	Low Displacement, High Sorting, High Mercury Intrusion	PS5	4474.3	S	Gray Oily Fine Sandstone	16.8	99.8	0.3617	0.063	1.073	0.1655	11.9	2.073	2.629	6.6663
168	Ⅲ	TZ111	Medium Displacement, Low Sorting, Medium Mercury Intrusion	PS5	4474.99	S	Gray Oily Fine Sandstone	7.8	0.162	19.77	2.137	1.097	0.1678	0.3509	0.0379	0.1212	7.4634
169	Ⅲ	TZ111	Medium Displacement, Low Sorting, Medium Mercury Intrusion	PS5	4475.68	S	Gray Oily Fine Sandstone	8	0.318	12.81	1.19	1.153	0.1581	0.6304	0.0585	0.166	7.3521
170	Ⅱ	TZ111	Low Displacement, High Sorting, High Mercury Intrusion	PS5	4476.15	S	Gray Oily Fine Sandstone	12.5	4.09	0.8692	0.196	0.9377	0.1939	3.819	0.8627	1.126	7.7112
171	Ⅲ	TZ111	Medium Displacement, Low Sorting, Medium Mercury Intrusion	PS5	4476.58	S	Gray Oily Fine Sandstone	8	0.279	7.023	1.346	0.9414	0.2054	0.5573	0.1067	0.1637	8.5316
135	Ⅱ	TZ111	Low Displacement, Low Sorting, High Mercury Intrusion	PS4	4479.01	S	Gray Oily Fine Sandstone	15.3	8.89	1.23	0.165	1.045	0.1776	4.544	0.6092	0.9906	8.5242
136	Ⅱ	TZ111	Medium Displacement, Medium Sorting, Medium Mercury Intrusion	PS4	4479.66	S	Gray Oily Fine Sandstone	14.3	1.65	2.768	0.909	0.8432	0.2475	0.8249	0.2709	0.2983	9.4704
137	Ⅱ	TZ111	Medium Displacement, Medium Sorting, Medium Mercury Intrusion	PS4	4480.24	S	Light Gray Fluorescent Siltstone	11.2	0.747	3.058	0.663	0.9058	0.2096	1.13	0.2452	0.3383	8.836
138	Ⅲ	TZ111	High Displacement, Low Sorting, Low Mercury Intrusion	PS4	4480.79	S	Green-gray Muddy Siltstone	3.1	0.047	0	13.444	2.725	0.0455	0.0557	0.8797	0.0199	6.2237
139	Ⅰ	TZ111	Low Displacement, High Sorting, High Mercury Intrusion	PS4	4481.36	S	Gray Oily Fine Sandstone	15.9	123	0.1807	0.05	0.9378	0.2047	14.97	4.15	3.925	4.3199
140	Ⅰ	TZ111	Low Displacement, High Sorting, High Mercury Intrusion	PS4	4481.8	S	Gray Oily Fine Sandstone	19.2	212	0.292	0.046	1.098	0.1676	16.43	2.568	3.395	5.3904
141	Ⅱ	TZ111	Low Displacement, Medium Sorting, High Mercury Intrusion	PS4	4482.32	S	Gray Oily Fine Sandstone	5.8	6.85	2.168	0.138	1.239	0.124	5.434	0.3458	0.9134	9.1997
142	Ⅰ	TZ111	Low Displacement, Low Sorting, High Mercury Intrusion	PS4	4482.87	S	Light Gray Oily Fine Sandstone	7.8	3.14	0.9373	0.097	0.9962	0.1431	7.708	0.8001	1.455	7.1471
143	Ⅱ	TZ111	Medium Displacement, Medium Sorting, Medium Mercury Intrusion	PS4	4483.42	S	Light Gray Oily Fine Sandstone	14	10.8	1.686	0.089	1.144	0.1165	8.459	0.4446	1.301	9.1561
290	Ⅲ	TZ12	Low Displacement, Medium Sorting, Medium Mercury Intrusion	PS4	4483.9	S	Gray-brown Oily Fine Sandstone	12.086	9.31781	22.5998	2.368	0.860683	0.396127	11.9897	5.0284	1.46703	8.8165
144	Ⅱ	TZ111	Low Displacement, Low Sorting, High Mercury Intrusion	PS4	4483.93	S	Light Gray Fine Sandstone	13.6	1.22	3.935	0.814	0.9099	0.2024	0.9208	0.1905	0.2483	8.1928
145	Ⅱ	TZ111	Low Displacement, High Sorting, High Mercury Intrusion	PS4	4484.44	S	Gray Gravelly Oily Medium Sandstone	14.3	17.7	1.659	0.095	1.153	0.1199	7.9	0.452	1.104	8.7758
146	Ⅰ	TZ111	High Displacement, Medium Sorting, Medium Mercury Intrusion	PS4	4484.94	S	Gray Gravelly Oily Medium Sandstone	15	90.1	0.2955	0.061	1.063	0.184	12.2	2.537	2.976	4.2447
147	Ⅲ	TZ111	Low Displacement, Medium Sorting, High Mercury Intrusion	PS4	4485.7	S	Gray Oily Fine Sandstone	11	0.728	5.032	0.856	0.9813	0.2068	0.8763	0.149	0.2584	9.9622
148	Ⅰ	TZ111	Low Displacement, Low Sorting, High Mercury Intrusion	PS4	4486.55	S	Gray-brown Bituminous Fine Sandstone	15.7	102	0.579	0.063	1.116	0.1625	11.91	1.295	2.621	8.1756
149	Ⅱ	TZ111	Low Displacement, Low Sorting, High Mercury Intrusion	PS4	4487.26	S	Gray-brown Bituminous Fine Sandstone	16.2	4.14	1.946	0.292	1.043	0.1699	2.568	0.3853	0.5352	9.3673
150	Ⅰ	TZ111	Low Displacement, Low Sorting, High Mercury Intrusion	PS4	4488.23	S	Gray-brown Bituminous Fine Sandstone	16.9	106	0.1984	0.063	0.9151	0.1871	11.96	3.779	2.607	6.9118
308	Ⅰ	TZ12-2	Medium Displacement, Low Sorting, High Mercury Intrusion	PS3	4488.51	S	Light Gray Fluorescent Siltstone	11.5093	102.14	12.9713	0.638	0.775047	0.244334	33.0858	5.048	0.417226	5.93896
151	Ⅱ	TZ111	Low Displacement, Low Sorting, High Mercury Intrusion	PS4	4489.34	S	Gray-brown Bituminous Fine Sandstone	9.9	0.918	2.568	0.144	1.306	0.1151	5.205	0.292	0.8779	5.593
152	Ⅲ	TZ111	Medium Displacement, Medium Sorting, Low Mercury Intrusion	PS4	4490.39	S	Gray Fine Sandstone	11	0.308	10.63	0.783	1.104	0.1815	0.9578	0.0705	0.339	5.516
153	Ⅱ	TZ111	Medium Displacement, Medium Sorting, Medium Mercury Intrusion	PS4	4491.89	S	Gray Bituminous Fine Sandstone	10.9	0.274	4.002	0.641	0.9827	0.203	1.17	0.1873	0.3574	8.1032
154	Ⅱ	TZ111	Medium Displacement, Medium Sorting, Medium Mercury Intrusion	PS4	4492.56	S	Gray Bituminous Fine Sandstone	7.3	0.124	3.12	0.596	0.9325	0.1942	1.259	0.2403	0.3666	8.6316
155	Ⅱ	TZ111	Low Displacement, Medium Sorting, High Mercury Intrusion	PS3	4493.59	S	Gray Bituminous Fine Sandstone	14.1	0.928	0.9414	0.233	0.9093	0.2236	3.221	0.7966	0.8573	7.6471
156	Ⅲ	TZ111	High Displacement, Low Sorting, Medium Mercury Intrusion	PS3	4494.08	S	Gray Bituminous Fine Sandstone	8.7	0.135	23.53	1.512	1.271	0.1401	0.4961	0.0318	0.1246	8.3241
157	Ⅱ	TZ111	Low Displacement, Medium Sorting, Medium Mercury Intrusion	PS3	4494.62	S	Gray Bituminous Fine Sandstone	9.6	0.531	1.688	0.188	1.09	0.1613	3.998	0.444	0.9146	9.8434
158	Ⅲ	TZ111	High Displacement, Low Sorting, Medium Mercury Intrusion	PS3	4495.39	S	Gray Bituminous Fine Sandstone	7.2	0.047	14.23	1.592	1.078	0.1652	0.4712	0.0526	0.1305	8.6568
310	Ⅰ	TZ12	High Displacement, Medium Sorting, Low Mercury Intrusion	PS5	4495.74	S	Oily Spotted Gray Fine Sandstone	13.0891	9.96332	55.0477	0.633	1.21162	0.345863	4.72847	2.38459	1.29308	7.03516
276	Ⅰ	TZ11	Low DisplacementLow Sorting, Medium Mercury Intrusion	PS3	4501.75	S	Light Green-gray Fine Sandstone	14.635	27.7619	3.85693	1.108	1.22859	0.304466	4.09198	1.62359	0.492174	8.49546
232	Ⅱ	TZ112	Low Displacement, Medium Sorting, High Mercury Intrusion	PS5	4505.64	S	Fine Sandstone	9.3	3.33	0.7348	0.164	0.9143	0.2016	4.563	1.02	1.102	8.6913
252	Ⅲ	TZ112	Low DisplacementLow Sorting, Medium Mercury Intrusion	PS5	4505.66	S	Gray-brown Oil-bearing Fine Sandstone	18.7584	73.7937	19.1085	0.143	0.581145	0.0810304	2.70982	1.94824	2.32792	8.6715
233	Ⅲ	TZ112	Medium Displacement, Low Sorting, Medium Mercury Intrusion	PS5	4506.17	S	Fine Sandstone	9.3	0.2	27.07	1.22	1.284	0.144	0.6148	0.0277	0.1753	8.7674
234	Ⅲ	TZ112	High Displacement, Low Sorting, Medium Mercury Intrusion	PS5	4506.7	S	Fine Sandstone	8.4	0.124	24.42	2.997	1.065	0.1806	0.2502	0.0307	0.0866	9.9286
235	Ⅱ	TZ112	High Displacement, Low Sorting, High Mercury Intrusion	PS5	4507.47	S	Fine Sandstone	12.6	0.588	3.137	0.879	0.8272	0.2516	0.853	0.239	0.2795	9.3642
296	Ⅰ	TZ112	Medium Displacement, Low Sorting, High Mercury Intrusion	PS2	4507.89	S	Oily Fine Sandstone	6.83032	4.40905	35.0542	1.031	1.76246	0.196587	28.1985	2.23218	0.0273523	7.97666
236	Ⅱ	TZ112	Medium Displacement, Medium Sorting, High Mercury Intrusion	PS5	4507.98	S	Fine Sandstone	10.7	0.579	2.848	0.864	0.8072	0.262	0.8677	0.2633	0.2856	6.6805
247	Ⅳ	TZ12-2	Low DisplacementLow Sorting, Medium Mercury Intrusion	PS3	4508.48	S	Greenish-gray Muddy Siltstone	14.7979	76.479	43.9845	1.38	1.57397	0.301456	0.0846652	0.596209	0.367671	7.11168
237	Ⅳ	TZ112	High Displacement, Low Sorting, Low Mercury Intrusion	PS5	4508.85	S	Fine Sandstone	8.5	0.08	0	3.49	1.357	0.1398	0.2149	2.20931	0.0806	9.0017
238	Ⅲ	TZ112	High Displacement, Low Sorting, Medium Mercury Intrusion	PS5	4509.05	S	Fine Sandstone	8.4	0.267	5.26	1.542	0.7814	0.2435	0.4862	0.1425	0.1596	8.1732
239	Ⅳ	TZ112	High Displacement, Low Sorting, Low Mercury Intrusion	PS5	4509.76	S	Fine Sandstone	4.1	0.313	0	1.136	1.924	0.0787	0.6602	1.64931	0.1539	4.6333
240	Ⅳ	TZ112	High Displacement, Low Sorting, Low Mercury Intrusion	PS5	4509.87	S	Fine Sandstone	4.8	0.128	0	2.116	1.426	0.1111	0.3545	2.04504	0.0932	7.0358
241	Ⅰ	TZ112	Low Displacement, High Sorting, High Mercury Intrusion	PS5	4510.65	S	Fine Sandstone	12.6	11.8	0.2869	0.123	0.7234	0.2413	6.121	2.613	1.719	6.8201
242	Ⅲ	TZ112	Medium Displacement, Low Sorting, Medium Mercury Intrusion	PS5	4511.6	S	Oily Fine Sandstone	5.1	0.127	22.67	2.203	1.067	0.1769	0.3404	0.033	0.1162	6.6918
301	Ⅲ	TZ12	High Displacement, Medium Sorting, Medium Mercury Intrusion	PS2	4512.45	S	Gray Oily Muddy Siltstone	1.54932	33.297	28.5149	0.586	0.956867	0.174561	8.48564	7.76835	3.44761	6.26249
284	Ⅱ	TZ122	High Displacement, Low Sorting, High Mercury Intrusion	PS5	4523.73	S	Oil Soaked Gray Fine Sandstone	2.61159	20.2963	28.8656	0.466	0.905219	0.253685	11.455	3.04636	1.00801	3.66818
306	Ⅳ	TZ12-2	Low Displacement, High Sorting, High Mercury Intrusion	PS2	4538.95	S	Oil-soaked Gray Siltstone	1.56995	104.548	16.5789	34.909	1.18891	0.0282109	4.45481	1.00539	0.00724842	5.52504
275	Ⅳ	TZ11	High Displacement, Low Sorting, High Mercury Intrusion	PS4	4539.52	S	Gray Oily Fine Sandstone	14.0571	12.6978	6.34301	11.177	1.16822	0.165736	1.55032	0.885849	1.86836	8.93346
264	Ⅱ	TZ12	Medium Displacement, Low Sorting, High Mercury Intrusion	PS2	4547.7	S	Oil-spotted Brown-gray Siltstone	2.33312	103.477	18.5692	1.592	1.06777	0.36165	5.47261	0.0484538	1.59395	5.76794
291	Ⅲ	TZ112	High Displacement, Low Sorting, Medium Mercury Intrusion	PS2	4550.06	S	Gray Oily Fine Sandstone	10.0759	71.3311	15.726	0.192	1.2257	0.0610786	16.0939	4.3173	1.23788	10.3327
287	Ⅳ	TZ117	Low DisplacementLow Sorting, Medium Mercury Intrusion	PS3	4551.38	S	Oil-spotted Brown-gray Siltstone	10.0895	48.7737	3.20283	0.112	1.02864	0.270655	13.0735	0.555841	2.57106	6.69541
313	Ⅱ	TZ111	High Displacement, Low Sorting, High Mercury Intrusion	PS2	4562.99	S	Greenish-gray Muddy Siltstone	0.498151	16.5089	30.8377	1.346	0.630188	0.182641	3.13731	0.292402	1.70399	8.45032
277	Ⅰ	TZ11	Medium Displacement, Medium Sorting, Medium Mercury Intrusion	PS2	4566.92	S	Gray-brown Oil-bearing Fine Sandstone	4.9524	12.6968	30.7735	0.314	1.36576	0.343889	13.7698	1.42759	2.10603	6.90505
265	Ⅰ	TZ122	Low Displacement, Medium Sorting, High Mercury Intrusion	PS4	4572.94	S	Oil-soaked Gray Siltstone	12.3558	74.7832	25.6262	1.19	1.49208	0.30269	14.9019	0.595521	0.297536	5.71983
259	Ⅳ	TZ12-2	High Displacement, Low Sorting, Low Mercury Intrusion	PS5	4578.94	S	Gray-brown Oily Fine Sandstone	5.51471	60.3177	53.8361	2.368	1.77072	0.161304	5.85562	1.94924	0.773762	8.1155
268	Ⅳ	TZ122	Low Displacement, Low Sorting, Low Mercury Intrusion	PS2	4582.73	S	Gray-brown Oil Soaked Fine Sandstone	9.21233	60.7639	27.1737	1.266	0.520467	0.157347	1.80746	0.239346	1.44853	7.66722
312	Ⅲ	TZ112	High Displacement, Medium Sorting, High Mercury Intrusion	PS3	4585.85	S	Gray Siltstone	10.9861	47.8131	38.7355	1.151	1.32806	0.0753856	3.38454	0.219783	2.01114	6.88593
298	Ⅰ	TZ122	High Displacement, Low Sorting, Medium Mercury Intrusion	PS3	4593.31	S	Gray Oily Siltstone	6.97531	7.39803	52.3947	0.185	0.751804	0.285087	2.22581	0.716901	1.47646	6.51175
260	Ⅱ	TZ112	High Displacement, Low Sorting, Low Mercury Intrusion	PS4	4599.33	S	Gray-brown Oily Silty Fine Sandstone	8.83855	8.4321	49.3409	13.444	0.585498	0.0744336	4.67862	0.237231	1.01882	6.79522
272	Ⅱ	TZ12	High Displacement, Medium Sorting, High Mercury Intrusion	PS4	4611.14	S	Gray-brown Oil-bearing Fine Sandstone	7.671	25.3164	4.62676	0.814	0.713258	0.0401047	0.473712	3.93616	1.83639	5.46264
293	Ⅰ	TZ12	High Displacement, Medium Sorting, Low Mercury Intrusion	PS3	4633.09	S	Brown-gray Oil-Soaked Fine Sandstone	15.2793	17.0891	46.0109	46.532	1.09791	0.33498	9.42435	2.94195	0.227987	9.54655
279	Ⅲ	TZ117	Medium Displacement, Low Sorting, High Mercury Intrusion	PS4	4641.71	S	Gray Oily Siltstone	10.1698	104.447	62.6454	0.124	1.41439	0.304594	2.64834	2.23364	3.11855	7.55739
303	Ⅳ	TZ112	Low Displacement, Low Sorting, Low Mercury Intrusion	PS3	4663.46	S	Gray-brown Oily Fine Sandstone	8.91472	60.966	35.993	34.909	0.437874	0.201803	17.6896	2.41067	0.101202	6.6241
249	Ⅰ	TZ112	Medium Displacement, Medium Sorting, Medium Mercury Intrusion	PS3	4677.94	S	Light Gray Oily Fine Sandstone	6.88872	118.555	69.3826	0.461	0.613925	0.341677	16.0739	2.72737	0.0757397	5.87079
280	Ⅳ	TZ12-2	Medium Displacement, Medium Sorting, High Mercury Intrusion	PS2	4691.02	S	Fluorescent Gray Fine Sandstone	9.69681	85.1445	53.2332	0.103	1.3043	0.349649	17.7297	3.0959	2.34424	8.32335
311	Ⅲ	TZ122	Low DisplacementHigh Sorting, Medium Mercury Intrusion	PS2	4720.58	S	Gray Oily Siltstone	8.87913	20.9444	75.6404	4.557	0.769167	0.386531	1.67855	1.30644	0.670934	7.7879
295	Ⅲ	TZ12-2	Low Displacement, Medium Sorting, High Mercury Intrusion	PS2	4834.12	S	Gray Oily Siltstone	7.36081	28.9468	33.2399	2.548	0.371928	0.0241407	21.286	4.1527	1.74052	6.91069
307	Ⅱ	TZ122	Low Displacement, Low Sorting, Low Mercury Intrusion	PS5	4846.1	S	Light Gray Fluorescent Siltstone	7.33537	122.061	37.3554	1.52	1.15327	0.0568426	11.5866	3.77155	0.22396	6.44388
